# Supplementary material for: Novel Healthy Eating Index to Examine Daily Food Guides Adherence and Frailty in Older Taiwanese
Source: Nutrients. 2021 Nov 24;13(12):4210. doi: 10.3390/nu13124210 (PMC8707448; doi:10.3390/nu13124210)
Supplement: Supplementary file 1 [file nutrients-13-04210-s001.zip]

Archive with 1 entries (1 files):
- nutrients-1455906-supplementary.pdf
